# Supplementary material for: Towards the conservation of parasitoid wasp species in Canada: Preliminary assessment of Microgastrinae (Hymenoptera: Braconidae)
Source: Biodivers Data J. 2014 Feb 27;(2):e1067. doi: 10.3897/BDJ.2.e1067 (PMC4031432; doi:10.3897/BDJ.2.e1067)
Supplement: XML Treatment for Deuterixys pacifica [file BDJ.2.e1067-treatment4.xml]

<!DOCTYPE tp:taxon-treatment
  PUBLIC "-//TaxonX//DTD Taxonomic Treatment Publishing DTD v0 20100105//EN" "tax-treatment-NSO.dtd">
<tp:taxon-treatment xmlns:tp="http://www.plazi.org/taxpub"><tp:treatment-meta><mixed-citation publication-type="journal"><person-group><name><surname>Fernandez-Triana</surname><given-names>Jose L</given-names></name></person-group><article-title>Towards the conservation of parasitoid wasp species in Canada: Preliminary assessment of <tp:taxon-name><tp:taxon-name-part taxon-name-part-type="subfamily">Microgastrinae</tp:taxon-name-part></tp:taxon-name> (<tp:taxon-name><tp:taxon-name-part taxon-name-part-type="order">Hymenoptera</tp:taxon-name-part></tp:taxon-name>: <tp:taxon-name><tp:taxon-name-part taxon-name-part-type="family">Braconidae</tp:taxon-name-part></tp:taxon-name>)</article-title><source>Biodivers Data J</source><day>27</day><month>2</month><year>2014</year><volume>2014</volume><issue>2</issue><pub-id pub-id-type="doi">10.3897/BDJ.2.e1067</pub-id></mixed-citation></tp:treatment-meta><tp:nomenclature><tp:taxon-name>
            <tp:taxon-name-part taxon-name-part-type="genus">Deuterixys</tp:taxon-name-part>
            <tp:taxon-name-part taxon-name-part-type="species">pacifica</tp:taxon-name-part>
          </tp:taxon-name><tp:taxon-authority>Whitfield, 1985</tp:taxon-authority></tp:nomenclature><tp:treatment-sec sec-type="materials"><title>Materials</title><list list-type="alpha-lower" list-content="occurrences"><list-item><p><bold>Type status:</bold> <named-content xmlns:xlink="http://www.w3.org/1999/xlink" content-type="dwc:typeStatus" xlink:type="simple">Other material</named-content>. <bold>Occurrence:</bold> recordedBy: <named-content xmlns:xlink="http://www.w3.org/1999/xlink" content-type="dwc:recordedBy" xlink:type="simple">Jose Fernandez-Triana</named-content>; individualCount: <named-content xmlns:xlink="http://www.w3.org/1999/xlink" content-type="dwc:individualCount" xlink:type="simple">1</named-content>; sex: <named-content xmlns:xlink="http://www.w3.org/1999/xlink" content-type="dwc:sex" xlink:type="simple">female</named-content>; <bold>Location:</bold> country: <named-content xmlns:xlink="http://www.w3.org/1999/xlink" content-type="dwc:country" xlink:type="simple">Canada</named-content>; stateProvince: <named-content xmlns:xlink="http://www.w3.org/1999/xlink" content-type="dwc:stateProvince" xlink:type="simple">British Columbia</named-content>; verbatimLocality: <named-content xmlns:xlink="http://www.w3.org/1999/xlink" content-type="dwc:verbatimLocality" xlink:type="simple">Robson</named-content>; <bold>Event:</bold> eventDate: <named-content xmlns:xlink="http://www.w3.org/1999/xlink" content-type="dwc:eventDate" xlink:type="simple">13.v.1947</named-content>; <bold>Record Level:</bold> institutionCode: <named-content xmlns:xlink="http://www.w3.org/1999/xlink" content-type="dwc:institutionCode" xlink:type="simple">CNC</named-content></p></list-item></list></tp:treatment-sec><tp:treatment-sec sec-type="Distribution"><title>Distribution</title><p>Figs <xref ref-type="fig" rid="F557228">7</xref>, <xref ref-type="fig" rid="F557230">8</xref></p><p>This species is rather widely distributed in western North America from Mexico to British Columbia, with most of the records from California, United States (<xref ref-type="bibr" rid="B557177">Whitfield and Oltra-Moscardo 2004</xref>, <xref ref-type="bibr" rid="B557187">Whitfield 1985</xref>). It is only know in Canada from one female specimen (British Columbia, specimen deposited in the CNC), by far the northernmost record, and representing less than 5% of the global range of the species. It has been reared from two species of <italic><tp:taxon-name><tp:taxon-name-part taxon-name-part-type="genus">Bucculatrix</tp:taxon-name-part></tp:taxon-name></italic> (<tp:taxon-name><tp:taxon-name-part taxon-name-part-type="order">Lepidoptera</tp:taxon-name-part></tp:taxon-name>: <tp:taxon-name><tp:taxon-name-part taxon-name-part-type="family">Bucculatrigidae</tp:taxon-name-part></tp:taxon-name>) feeding on plants of <italic><tp:taxon-name><tp:taxon-name-part taxon-name-part-type="genus">Artemisia</tp:taxon-name-part></tp:taxon-name></italic> spp., <italic><tp:taxon-name><tp:taxon-name-part taxon-name-part-type="genus">Baccharis</tp:taxon-name-part> <tp:taxon-name-part taxon-name-part-type="species">pilularis</tp:taxon-name-part></tp:taxon-name></italic>, and <italic><tp:taxon-name><tp:taxon-name-part taxon-name-part-type="genus">Iva</tp:taxon-name-part> <tp:taxon-name-part taxon-name-part-type="species">axillaris</tp:taxon-name-part></tp:taxon-name></italic> (information summarized in <xref ref-type="bibr" rid="B557207">Yu et al. 2012</xref>).</p></tp:treatment-sec><tp:treatment-sec sec-type="Conservation"><title>Conservation</title><p><bold>Assessment using the prioritization criteria developed by COSEWIC.</bold> Existing global conservation status: None (species is not listed on Natureserve nor has it been assigned a Canadian national conservation status rank). Canadian population size and trends: No information on population size is available. Threats: Residential and commercial development – high (the single area where the species occur in Canada is populated); Agriculture and aquaculture – unknown; Human intrusions and disturbance –  medium; Natural system modifications – high (alteration of the area would likely extirpate the species from Canada); Invasive and other problematic species and genes – unknown but likely low, unless another wasp species parasitizing the same host would be introduced (and then competing for the same host, an scenario not likely to occur); Climate change and severe weather – unknown but likely low (climate change increasing the temperatures would not affect much the presence of this species in Canada, because it is already distributed in warmer areas). Small extent of occurrence or area of occupancy: Recorded from one locality in Canada. Limiting biological factors: Probably none.</p></tp:treatment-sec><tp:treatment-sec><!--Section generated to contain objects referenced in tp:taxon-treatment.--><fig id="F557228" position="float" orientation="portrait"><label>Figure 7.</label><caption><p>Distribution of <italic><tp:taxon-name><tp:taxon-name-part taxon-name-part-type="genus">Deuterixys</tp:taxon-name-part> <tp:taxon-name-part taxon-name-part-type="species">pacifica</tp:taxon-name-part></tp:taxon-name></italic> in Canada.</p></caption><graphic xmlns:xlink="http://www.w3.org/1999/xlink" xlink:href="biodiversity_data_journal-2-e1067-g007.jpg" position="float" orientation="portrait" xlink:type="simple"/></fig><fig id="F557230" position="float" orientation="portrait"><label>Figure 8.</label><caption><p><italic><tp:taxon-name><tp:taxon-name-part taxon-name-part-type="genus">Deuterixys</tp:taxon-name-part> <tp:taxon-name-part taxon-name-part-type="species">pacifica</tp:taxon-name-part></tp:taxon-name></italic>, specimen deposited in the CNC with code "DNA Voucher CNCHYM 00751".</p></caption><graphic xmlns:xlink="http://www.w3.org/1999/xlink" xlink:href="biodiversity_data_journal-2-e1067-g008.jpg" position="float" orientation="portrait" xlink:type="simple"/></fig></tp:treatment-sec><ref-list><ref id="B557177"><element-citation xmlns:xlink="http://www.w3.org/1999/xlink" publication-type="article" xlink:type="simple"><person-group person-group-type="author"><name name-style="western"><surname>Whitfield</surname><given-names>JB</given-names></name><name name-style="western"><surname>Oltra-Moscardo</surname><given-names>MT</given-names></name></person-group><year>2004</year><article-title>The Neotropical species of <tp:taxon-name><tp:taxon-name-part taxon-name-part-type="genus">Deuterixys</tp:taxon-name-part></tp:taxon-name> Mason (<tp:taxon-name><tp:taxon-name-part taxon-name-part-type="order">Hymenoptera</tp:taxon-name-part></tp:taxon-name>: <tp:taxon-name><tp:taxon-name-part taxon-name-part-type="family">Braconidae</tp:taxon-name-part></tp:taxon-name>)</article-title><source>Journal of <tp:taxon-name><tp:taxon-name-part taxon-name-part-type="order">Hymenoptera</tp:taxon-name-part></tp:taxon-name> Research</source><volume>13</volume><issue>1</issue><fpage>134</fpage><lpage>148</lpage></element-citation></ref><ref id="B557187"><element-citation xmlns:xlink="http://www.w3.org/1999/xlink" publication-type="article" xlink:type="simple"><person-group person-group-type="author"><name name-style="western"><surname>Whitfield</surname><given-names>J. B</given-names></name></person-group><year>1985</year><article-title>The Nearctic species of <tp:taxon-name><tp:taxon-name-part taxon-name-part-type="genus">Deuterixys</tp:taxon-name-part></tp:taxon-name> Mason (<tp:taxon-name><tp:taxon-name-part taxon-name-part-type="order">Hymenoptera</tp:taxon-name-part></tp:taxon-name>: <tp:taxon-name><tp:taxon-name-part taxon-name-part-type="family">Braconidae</tp:taxon-name-part></tp:taxon-name>)</article-title><source>Pan-Pacific Entomologist</source><volume>61</volume><issue>1</issue><fpage>60</fpage><lpage>67</lpage></element-citation></ref><ref id="B557207"><element-citation xmlns:xlink="http://www.w3.org/1999/xlink" publication-type="software" xlink:type="simple"><person-group person-group-type="author"><name name-style="western"><surname>Yu</surname><given-names>DSK</given-names></name><name name-style="western"><surname>van Achterberg</surname><given-names>C</given-names></name><name name-style="western"><surname>Horstmann</surname><given-names>K</given-names></name></person-group><year>2012</year><article-title>Taxapad 2012, <tp:taxon-name><tp:taxon-name-part taxon-name-part-type="superfamily">Ichneumonoidea</tp:taxon-name-part></tp:taxon-name> 2011. Database on flash-drive.</article-title><uri xlink:type="simple">www.taxapad.com</uri></element-citation></ref></ref-list></tp:taxon-treatment>
