# Supplementary material for: Towards the conservation of parasitoid wasp species in Canada: Preliminary assessment of Microgastrinae (Hymenoptera: Braconidae)
Source: Biodivers Data J. 2014 Feb 27;(2):e1067. doi: 10.3897/BDJ.2.e1067 (PMC4031432; doi:10.3897/BDJ.2.e1067)
Supplement: XML Treatment for Exix columbica [file BDJ.2.e1067-treatment7.xml]

<!DOCTYPE tp:taxon-treatment
  PUBLIC "-//TaxonX//DTD Taxonomic Treatment Publishing DTD v0 20100105//EN" "tax-treatment-NSO.dtd">
<tp:taxon-treatment xmlns:tp="http://www.plazi.org/taxpub"><tp:treatment-meta><mixed-citation publication-type="journal"><person-group><name><surname>Fernandez-Triana</surname><given-names>Jose L</given-names></name></person-group><article-title>Towards the conservation of parasitoid wasp species in Canada: Preliminary assessment of <tp:taxon-name><tp:taxon-name-part taxon-name-part-type="subfamily">Microgastrinae</tp:taxon-name-part></tp:taxon-name> (<tp:taxon-name><tp:taxon-name-part taxon-name-part-type="order">Hymenoptera</tp:taxon-name-part></tp:taxon-name>: <tp:taxon-name><tp:taxon-name-part taxon-name-part-type="family">Braconidae</tp:taxon-name-part></tp:taxon-name>)</article-title><source>Biodivers Data J</source><day>27</day><month>2</month><year>2014</year><volume>2014</volume><issue>2</issue><pub-id pub-id-type="doi">10.3897/BDJ.2.e1067</pub-id></mixed-citation></tp:treatment-meta><tp:nomenclature><tp:taxon-name>
            <tp:taxon-name-part taxon-name-part-type="genus">Exix</tp:taxon-name-part>
            <tp:taxon-name-part taxon-name-part-type="species">columbica</tp:taxon-name-part>
          </tp:taxon-name><tp:taxon-authority>Mason, 1981</tp:taxon-authority></tp:nomenclature><tp:treatment-sec sec-type="materials"><title>Materials</title><list list-type="alpha-lower" list-content="occurrences"><list-item><p><bold>Type status:</bold> <named-content xmlns:xlink="http://www.w3.org/1999/xlink" content-type="dwc:typeStatus" xlink:type="simple">Holotype</named-content>. <bold>Occurrence:</bold> recordedBy: <named-content xmlns:xlink="http://www.w3.org/1999/xlink" content-type="dwc:recordedBy" xlink:type="simple">Jose Fernandez-Triana</named-content>; individualCount: <named-content xmlns:xlink="http://www.w3.org/1999/xlink" content-type="dwc:individualCount" xlink:type="simple">1</named-content>; sex: <named-content xmlns:xlink="http://www.w3.org/1999/xlink" content-type="dwc:sex" xlink:type="simple">female</named-content>; <bold>Location:</bold> country: <named-content xmlns:xlink="http://www.w3.org/1999/xlink" content-type="dwc:country" xlink:type="simple">Canada</named-content>; stateProvince: <named-content xmlns:xlink="http://www.w3.org/1999/xlink" content-type="dwc:stateProvince" xlink:type="simple">British Columbia</named-content>; verbatimLocality: <named-content xmlns:xlink="http://www.w3.org/1999/xlink" content-type="dwc:verbatimLocality" xlink:type="simple">Verde Creek, northeast from Copper Mountain</named-content>; <bold>Event:</bold> eventDate: <named-content xmlns:xlink="http://www.w3.org/1999/xlink" content-type="dwc:eventDate" xlink:type="simple">21.vii.1949</named-content>; <bold>Record Level:</bold> institutionCode: <named-content xmlns:xlink="http://www.w3.org/1999/xlink" content-type="dwc:institutionCode" xlink:type="simple">CNC</named-content></p></list-item></list></tp:treatment-sec><tp:treatment-sec sec-type="Distribution"><title>Distribution</title><p>Figs <xref ref-type="fig" rid="F557240">13</xref>, <xref ref-type="fig" rid="F557242">14</xref></p><p>This species was described from a single female from Canada (British Columbia, Verde Creek, northeast from Copper Mountain, holotype deposited in the CNC). <italic><tp:taxon-name><tp:taxon-name-part taxon-name-part-type="genus">Exix</tp:taxon-name-part></tp:taxon-name></italic> is mostly a Neotropical genus, with only <italic><tp:taxon-name><tp:taxon-name-part taxon-name-part-type="genus">Exix</tp:taxon-name-part> <tp:taxon-name-part taxon-name-part-type="species">columbica</tp:taxon-name-part></tp:taxon-name></italic> reaching the Nearctic, and no more species expected from North America (<xref ref-type="bibr" rid="B557018">Fernandez-Triana 2010</xref>, <xref ref-type="bibr" rid="B557109">Mason 1981</xref>, <xref ref-type="bibr" rid="B557167">Whitfield 1995</xref>). Nothing is known about the hosts caterpillars parasitized by this braconid wasp.</p></tp:treatment-sec><tp:treatment-sec sec-type="Conservation"><title>Conservation</title><p><bold>Assessment using the prioritization criteria developed by COSEWIC.</bold> Existing global conservation status: None (species is not listed on Natureserve nor has it been assigned a Canadian national conservation status rank). Canadian population size and trends: No information on population size is available. Threats: Residential and commercial development – medium to high (the single area where the species occurs is populated); Agriculture and aquaculture – unknown; Human intrusions and disturbance – medium; Natural system modifications – high (alteration of the area would likely extirpate the species from Canada); Invasive and other problematic species and genes – unknown but likely low, unless another wasp species parasitizing the same host would be introduced (and then competing for the same host, an scenario not likely to occur); Climate change and severe weather – unknown. Small extent of occurrence or area of occupancy: Recorded from one locality in Canada (the only locality known for the species). Limiting biological factors: Unknown.</p></tp:treatment-sec><tp:treatment-sec><!--Section generated to contain objects referenced in tp:taxon-treatment.--><fig id="F557240" position="float" orientation="portrait"><label>Figure 13.</label><caption><p>Distribution of <italic><tp:taxon-name><tp:taxon-name-part taxon-name-part-type="genus">Exix</tp:taxon-name-part> <tp:taxon-name-part taxon-name-part-type="species">columbica</tp:taxon-name-part></tp:taxon-name></italic>.</p></caption><graphic xmlns:xlink="http://www.w3.org/1999/xlink" xlink:href="biodiversity_data_journal-2-e1067-g013.jpg" position="float" orientation="portrait" xlink:type="simple"/></fig><fig id="F557242" position="float" orientation="portrait"><label>Figure 14.</label><caption><p><italic><tp:taxon-name><tp:taxon-name-part taxon-name-part-type="genus">Exix</tp:taxon-name-part> <tp:taxon-name-part taxon-name-part-type="species">columbica</tp:taxon-name-part></tp:taxon-name></italic>, holotype specimen deposited in the CNC.</p></caption><graphic xmlns:xlink="http://www.w3.org/1999/xlink" xlink:href="biodiversity_data_journal-2-e1067-g014.jpg" position="float" orientation="portrait" xlink:type="simple"/></fig></tp:treatment-sec><ref-list><ref id="B557018"><element-citation xmlns:xlink="http://www.w3.org/1999/xlink" publication-type="article" xlink:type="simple"><person-group person-group-type="author"><name name-style="western"><surname>Fernandez-Triana</surname><given-names>Jose</given-names></name></person-group><year>2010</year><article-title>Eight new species and an annotated checklist of <tp:taxon-name><tp:taxon-name-part taxon-name-part-type="subfamily">Microgastrinae</tp:taxon-name-part></tp:taxon-name> (<tp:taxon-name><tp:taxon-name-part taxon-name-part-type="order">Hymenoptera</tp:taxon-name-part></tp:taxon-name>, <tp:taxon-name><tp:taxon-name-part taxon-name-part-type="family">Braconidae</tp:taxon-name-part></tp:taxon-name>) from Canada and Alaska</article-title><source>ZooKeys</source><volume>63</volume><fpage>1</fpage><lpage>53</lpage><uri xlink:type="simple">http://www.pensoft.net/journal_home_page.php?journal_id=1&amp;page=article&amp;type=show&amp;article_id=565&amp;abstract=1</uri><pub-id pub-id-type="doi">10.3897/zookeys.63.565</pub-id></element-citation></ref><ref id="B557109"><element-citation xmlns:xlink="http://www.w3.org/1999/xlink" publication-type="article" xlink:type="simple"><person-group person-group-type="author"><name name-style="western"><surname>Mason</surname><given-names>WRM</given-names></name></person-group><year>1981</year><article-title>The polyphyletic nature of <tp:taxon-name><tp:taxon-name-part taxon-name-part-type="genus">Apanteles</tp:taxon-name-part></tp:taxon-name> Foerster (<tp:taxon-name><tp:taxon-name-part taxon-name-part-type="order">Hymenoptera</tp:taxon-name-part></tp:taxon-name>: <tp:taxon-name><tp:taxon-name-part taxon-name-part-type="family">Braconidae</tp:taxon-name-part></tp:taxon-name>): A phylogeny and reclassification of <tp:taxon-name><tp:taxon-name-part taxon-name-part-type="subfamily">Microgastrinae</tp:taxon-name-part></tp:taxon-name></article-title><source>Memoirs of the Entomological Society of Canada</source><volume>113</volume><issue>115</issue><fpage>1</fpage><lpage>147</lpage><uri xlink:type="simple">http://journals.cambridge.org/issue_Memoirs of the Entomological Society of Canada/MCE113noS115</uri><pub-id pub-id-type="doi">10.4039/entm113115fv</pub-id></element-citation></ref><ref id="B557167"><element-citation xmlns:xlink="http://www.w3.org/1999/xlink" publication-type="article" xlink:type="simple"><person-group person-group-type="author"><name name-style="western"><surname>Whitfield</surname><given-names>JB</given-names></name></person-group><year>1995</year><article-title>Checklist of the <tp:taxon-name><tp:taxon-name-part taxon-name-part-type="subfamily">Microgastrinae</tp:taxon-name-part></tp:taxon-name> (<tp:taxon-name><tp:taxon-name-part taxon-name-part-type="order">Hymenoptera</tp:taxon-name-part></tp:taxon-name>: <tp:taxon-name><tp:taxon-name-part taxon-name-part-type="family">Braconidae</tp:taxon-name-part></tp:taxon-name>) in America north of Mexico</article-title><source>Journal of the Kansas Entomological Society</source><volume>68</volume><fpage>245</fpage><lpage>262</lpage></element-citation></ref></ref-list></tp:taxon-treatment>
