# Supplementary material for: Towards the conservation of parasitoid wasp species in Canada: Preliminary assessment of Microgastrinae (Hymenoptera: Braconidae)
Source: Biodivers Data J. 2014 Feb 27;(2):e1067. doi: 10.3897/BDJ.2.e1067 (PMC4031432; doi:10.3897/BDJ.2.e1067)
Supplement: XML Treatment for Paroplitis beringianus [file BDJ.2.e1067-treatment10.xml]

<!DOCTYPE tp:taxon-treatment
  PUBLIC "-//TaxonX//DTD Taxonomic Treatment Publishing DTD v0 20100105//EN" "tax-treatment-NSO.dtd">
<tp:taxon-treatment xmlns:tp="http://www.plazi.org/taxpub"><tp:treatment-meta><mixed-citation publication-type="journal"><person-group><name><surname>Fernandez-Triana</surname><given-names>Jose L</given-names></name></person-group><article-title>Towards the conservation of parasitoid wasp species in Canada: Preliminary assessment of <tp:taxon-name><tp:taxon-name-part taxon-name-part-type="subfamily">Microgastrinae</tp:taxon-name-part></tp:taxon-name> (<tp:taxon-name><tp:taxon-name-part taxon-name-part-type="order">Hymenoptera</tp:taxon-name-part></tp:taxon-name>: <tp:taxon-name><tp:taxon-name-part taxon-name-part-type="family">Braconidae</tp:taxon-name-part></tp:taxon-name>)</article-title><source>Biodivers Data J</source><day>27</day><month>2</month><year>2014</year><volume>2014</volume><issue>2</issue><pub-id pub-id-type="doi">10.3897/BDJ.2.e1067</pub-id></mixed-citation></tp:treatment-meta><tp:nomenclature><tp:taxon-name>
            <tp:taxon-name-part taxon-name-part-type="genus">Paroplitis</tp:taxon-name-part>
            <tp:taxon-name-part taxon-name-part-type="species">beringianus</tp:taxon-name-part>
          </tp:taxon-name><tp:taxon-authority>Mason, 1981</tp:taxon-authority></tp:nomenclature><tp:treatment-sec sec-type="materials"><title>Materials</title><list list-type="alpha-lower" list-content="occurrences"><list-item><p><bold>Type status:</bold> <named-content xmlns:xlink="http://www.w3.org/1999/xlink" content-type="dwc:typeStatus" xlink:type="simple">Paratype</named-content>. <bold>Occurrence:</bold> recordedBy: <named-content xmlns:xlink="http://www.w3.org/1999/xlink" content-type="dwc:recordedBy" xlink:type="simple">Jose Fernandez-Triana</named-content>; individualCount: <named-content xmlns:xlink="http://www.w3.org/1999/xlink" content-type="dwc:individualCount" xlink:type="simple">1</named-content>; sex: <named-content xmlns:xlink="http://www.w3.org/1999/xlink" content-type="dwc:sex" xlink:type="simple">female</named-content>; <bold>Location:</bold> country: <named-content xmlns:xlink="http://www.w3.org/1999/xlink" content-type="dwc:country" xlink:type="simple">Canada</named-content>; stateProvince: <named-content xmlns:xlink="http://www.w3.org/1999/xlink" content-type="dwc:stateProvince" xlink:type="simple">British Columbia</named-content>; verbatimLocality: <named-content xmlns:xlink="http://www.w3.org/1999/xlink" content-type="dwc:verbatimLocality" xlink:type="simple">Liard Hot Springs</named-content>; verbatimElevation: <named-content xmlns:xlink="http://www.w3.org/1999/xlink" content-type="dwc:verbatimElevation" xlink:type="simple">450 m</named-content>; <bold>Event:</bold> eventDate: <named-content xmlns:xlink="http://www.w3.org/1999/xlink" content-type="dwc:eventDate" xlink:type="simple">9-10.vii.1959</named-content>; <bold>Record Level:</bold> institutionCode: <named-content xmlns:xlink="http://www.w3.org/1999/xlink" content-type="dwc:institutionCode" xlink:type="simple">CNC</named-content></p></list-item><list-item><p><bold>Type status:</bold> <named-content xmlns:xlink="http://www.w3.org/1999/xlink" content-type="dwc:typeStatus" xlink:type="simple">Other material</named-content>. <bold>Occurrence:</bold> recordedBy: <named-content xmlns:xlink="http://www.w3.org/1999/xlink" content-type="dwc:recordedBy" xlink:type="simple">Jose Fernandez-Triana</named-content>; individualCount: <named-content xmlns:xlink="http://www.w3.org/1999/xlink" content-type="dwc:individualCount" xlink:type="simple">1</named-content>; sex: <named-content xmlns:xlink="http://www.w3.org/1999/xlink" content-type="dwc:sex" xlink:type="simple">male</named-content>; <bold>Location:</bold> country: <named-content xmlns:xlink="http://www.w3.org/1999/xlink" content-type="dwc:country" xlink:type="simple">Canada</named-content>; stateProvince: <named-content xmlns:xlink="http://www.w3.org/1999/xlink" content-type="dwc:stateProvince" xlink:type="simple">Yukon Territory</named-content>; verbatimLocality: <named-content xmlns:xlink="http://www.w3.org/1999/xlink" content-type="dwc:verbatimLocality" xlink:type="simple">Top of the World Highway, km 82</named-content>; verbatimLatitude: <named-content xmlns:xlink="http://www.w3.org/1999/xlink" content-type="dwc:verbatimLatitude" xlink:type="simple">64°05.411'N</named-content>; verbatimLongitude: <named-content xmlns:xlink="http://www.w3.org/1999/xlink" content-type="dwc:verbatimLongitude" xlink:type="simple">140°57.048'W</named-content>; <bold>Event:</bold> eventDate: <named-content xmlns:xlink="http://www.w3.org/1999/xlink" content-type="dwc:eventDate" xlink:type="simple">19.vii.2006</named-content>; <bold>Record Level:</bold> institutionCode: <named-content xmlns:xlink="http://www.w3.org/1999/xlink" content-type="dwc:institutionCode" xlink:type="simple">CNC</named-content></p></list-item></list></tp:treatment-sec><tp:treatment-sec sec-type="Distribution"><title>Distribution</title><p>Figs <xref ref-type="fig" rid="F557252">19</xref>, <xref ref-type="fig" rid="F557254">20</xref></p><p>This species is endemic of Alaska (United States), British Columbia and Yukon (Canada) (<xref ref-type="bibr" rid="B557038">Fernandez-Triana et al. 2013</xref>, <xref ref-type="bibr" rid="B557109">Mason 1981</xref>). New data on the distribution of the species and photos were published recently (<xref ref-type="bibr" rid="B557038">Fernandez-Triana et al. 2013</xref>). The Canadian localities (British Columbia, Liard Hot Springs; Yukon Territory, Top of the World Highway, km 82, specimens deposited in the CNC) comprise 50% of the global range of the species. <italic><tp:taxon-name><tp:taxon-name-part taxon-name-part-type="genus">Paroplitis</tp:taxon-name-part> <tp:taxon-name-part taxon-name-part-type="species">beringianus</tp:taxon-name-part></tp:taxon-name></italic> is the only known species of the genus <italic><tp:taxon-name><tp:taxon-name-part taxon-name-part-type="genus">Paroplitis</tp:taxon-name-part></tp:taxon-name></italic> in the New World. Nothing is known about the hosts caterpillars parasitized by this braconid wasp.</p></tp:treatment-sec><tp:treatment-sec sec-type="Conservation"><title>Conservation</title><p><bold>Assessment using the prioritization criteria developed by COSEWIC.</bold> Existing global conservation status: None (species is not listed on Natureserve nor has it been assigned a Canadian national conservation status rank). Canadian population size and trends: No information on population size is available. Threats: Residential and commercial development – low (areas where the species occur in Canada are not heavily populated); Agriculture and aquaculture – unknown; Human intrusions and disturbance – medium; Natural system modifications – high (alteration of the natural areas currently protected would likely extirpate the species from Canada); Invasive and other problematic species and genes – unknown but likely medium; Climate change and severe weather – unknown, but likely to be high because the species is found in relatively fragile Arctic or sub-Arctic environments. Small extent of occurrence or area of occupancy: Recorded from a few localities in northwestern Canada. Limiting biological factors: Unknown.</p></tp:treatment-sec><tp:treatment-sec><!--Section generated to contain objects referenced in tp:taxon-treatment.--><fig id="F557252" position="float" orientation="portrait"><label>Figure 19.</label><caption><p>Distribution of <italic><tp:taxon-name><tp:taxon-name-part taxon-name-part-type="genus">Paroplitis</tp:taxon-name-part> <tp:taxon-name-part taxon-name-part-type="species">beringianus</tp:taxon-name-part></tp:taxon-name></italic> in Canada.</p></caption><graphic xmlns:xlink="http://www.w3.org/1999/xlink" xlink:href="biodiversity_data_journal-2-e1067-g019.jpg" position="float" orientation="portrait" xlink:type="simple"/></fig><fig id="F557254" position="float" orientation="portrait"><label>Figure 20.</label><caption><p><italic><tp:taxon-name><tp:taxon-name-part taxon-name-part-type="genus">Paroplitis</tp:taxon-name-part> <tp:taxon-name-part taxon-name-part-type="species">beringianus</tp:taxon-name-part></tp:taxon-name></italic>, holotype specimen deposited in the CNC.</p></caption><graphic xmlns:xlink="http://www.w3.org/1999/xlink" xlink:href="biodiversity_data_journal-2-e1067-g020.jpg" position="float" orientation="portrait" xlink:type="simple"/></fig></tp:treatment-sec><ref-list><ref id="B557038"><element-citation xmlns:xlink="http://www.w3.org/1999/xlink" publication-type="article" xlink:type="simple"><person-group person-group-type="author"><name name-style="western"><surname>Fernandez-Triana</surname><given-names>J</given-names></name><name name-style="western"><surname>Ward</surname><given-names>D</given-names></name><name name-style="western"><surname>Cardinal</surname><given-names>S</given-names></name><name name-style="western"><surname>van Achterberg</surname><given-names>C</given-names></name></person-group><year>2013</year><article-title>A review of <tp:taxon-name><tp:taxon-name-part taxon-name-part-type="genus">Paroplitis</tp:taxon-name-part></tp:taxon-name> (<tp:taxon-name><tp:taxon-name-part taxon-name-part-type="family">Braconidae</tp:taxon-name-part></tp:taxon-name>, <tp:taxon-name><tp:taxon-name-part taxon-name-part-type="subfamily">Microgastrinae</tp:taxon-name-part></tp:taxon-name>), and description of a new genus from New Zealand, Shireplitis, with convergent morphological traits</article-title><source>Zootaxa</source><volume>3722</volume><issue>4</issue><fpage>549</fpage><uri xlink:type="simple">http://biotaxa.org/Zootaxa/article/view/zootaxa.3722.4.6</uri><pub-id pub-id-type="doi">10.11646/zootaxa.3722.4.6</pub-id></element-citation></ref><ref id="B557109"><element-citation xmlns:xlink="http://www.w3.org/1999/xlink" publication-type="article" xlink:type="simple"><person-group person-group-type="author"><name name-style="western"><surname>Mason</surname><given-names>WRM</given-names></name></person-group><year>1981</year><article-title>The polyphyletic nature of <tp:taxon-name><tp:taxon-name-part taxon-name-part-type="genus">Apanteles</tp:taxon-name-part></tp:taxon-name> Foerster (<tp:taxon-name><tp:taxon-name-part taxon-name-part-type="order">Hymenoptera</tp:taxon-name-part></tp:taxon-name>: <tp:taxon-name><tp:taxon-name-part taxon-name-part-type="family">Braconidae</tp:taxon-name-part></tp:taxon-name>): A phylogeny and reclassification of <tp:taxon-name><tp:taxon-name-part taxon-name-part-type="subfamily">Microgastrinae</tp:taxon-name-part></tp:taxon-name></article-title><source>Memoirs of the Entomological Society of Canada</source><volume>113</volume><issue>115</issue><fpage>1</fpage><lpage>147</lpage><uri xlink:type="simple">http://journals.cambridge.org/issue_Memoirs of the Entomological Society of Canada/MCE113noS115</uri><pub-id pub-id-type="doi">10.4039/entm113115fv</pub-id></element-citation></ref></ref-list></tp:taxon-treatment>
