# Supplementary material for: Towards the conservation of parasitoid wasp species in Canada: Preliminary assessment of Microgastrinae (Hymenoptera: Braconidae)
Source: Biodivers Data J. 2014 Feb 27;(2):e1067. doi: 10.3897/BDJ.2.e1067 (PMC4031432; doi:10.3897/BDJ.2.e1067)
Supplement: XML Treatment for Pseudapanteles gouleti [file BDJ.2.e1067-treatment12.xml]

<!DOCTYPE tp:taxon-treatment
  PUBLIC "-//TaxonX//DTD Taxonomic Treatment Publishing DTD v0 20100105//EN" "tax-treatment-NSO.dtd">
<tp:taxon-treatment xmlns:tp="http://www.plazi.org/taxpub"><tp:treatment-meta><mixed-citation publication-type="journal"><person-group><name><surname>Fernandez-Triana</surname><given-names>Jose L</given-names></name></person-group><article-title>Towards the conservation of parasitoid wasp species in Canada: Preliminary assessment of <tp:taxon-name><tp:taxon-name-part taxon-name-part-type="subfamily">Microgastrinae</tp:taxon-name-part></tp:taxon-name> (<tp:taxon-name><tp:taxon-name-part taxon-name-part-type="order">Hymenoptera</tp:taxon-name-part></tp:taxon-name>: <tp:taxon-name><tp:taxon-name-part taxon-name-part-type="family">Braconidae</tp:taxon-name-part></tp:taxon-name>)</article-title><source>Biodivers Data J</source><day>27</day><month>2</month><year>2014</year><volume>2014</volume><issue>2</issue><pub-id pub-id-type="doi">10.3897/BDJ.2.e1067</pub-id></mixed-citation></tp:treatment-meta><tp:nomenclature><tp:taxon-name>
            <tp:taxon-name-part taxon-name-part-type="genus">Pseudapanteles</tp:taxon-name-part>
            <tp:taxon-name-part taxon-name-part-type="species">gouleti</tp:taxon-name-part>
          </tp:taxon-name><tp:taxon-authority>Fernández-Triana, 2010</tp:taxon-authority></tp:nomenclature><tp:treatment-sec sec-type="materials"><title>Materials</title><list list-type="alpha-lower" list-content="occurrences"><list-item><p><bold>Type status:</bold> <named-content xmlns:xlink="http://www.w3.org/1999/xlink" content-type="dwc:typeStatus" xlink:type="simple">Other material</named-content>. <bold>Occurrence:</bold> individualCount: <named-content xmlns:xlink="http://www.w3.org/1999/xlink" content-type="dwc:individualCount" xlink:type="simple">1</named-content>; <bold>Location:</bold> country: <named-content xmlns:xlink="http://www.w3.org/1999/xlink" content-type="dwc:country" xlink:type="simple">Canada</named-content>; stateProvince: <named-content xmlns:xlink="http://www.w3.org/1999/xlink" content-type="dwc:stateProvince" xlink:type="simple">Ontario</named-content>; verbatimLocality: <named-content xmlns:xlink="http://www.w3.org/1999/xlink" content-type="dwc:verbatimLocality" xlink:type="simple">Saint Lawrence Islands National Park, Jones Creek by Mallorytown, County Road 5, Mixed Forest (sugar maple and white birch)</named-content>; verbatimElevation: <named-content xmlns:xlink="http://www.w3.org/1999/xlink" content-type="dwc:verbatimElevation" xlink:type="simple">117 m</named-content>; verbatimLatitude: <named-content xmlns:xlink="http://www.w3.org/1999/xlink" content-type="dwc:verbatimLatitude" xlink:type="simple">44.4747</named-content>; verbatimLongitude: <named-content xmlns:xlink="http://www.w3.org/1999/xlink" content-type="dwc:verbatimLongitude" xlink:type="simple">-75.865</named-content>; <bold>Event:</bold> eventDate: <named-content xmlns:xlink="http://www.w3.org/1999/xlink" content-type="dwc:eventDate" xlink:type="simple">20.vii.2012</named-content>; <bold>Record Level:</bold> institutionCode: <named-content xmlns:xlink="http://www.w3.org/1999/xlink" content-type="dwc:institutionCode" xlink:type="simple">BIO</named-content></p></list-item><list-item><p><bold>Type status:</bold> <named-content xmlns:xlink="http://www.w3.org/1999/xlink" content-type="dwc:typeStatus" xlink:type="simple">Other material</named-content>. <bold>Occurrence:</bold> individualCount: <named-content xmlns:xlink="http://www.w3.org/1999/xlink" content-type="dwc:individualCount" xlink:type="simple">1</named-content>; sex: <named-content xmlns:xlink="http://www.w3.org/1999/xlink" content-type="dwc:sex" xlink:type="simple">female</named-content>; <bold>Location:</bold> country: <named-content xmlns:xlink="http://www.w3.org/1999/xlink" content-type="dwc:country" xlink:type="simple">Canada</named-content>; stateProvince: <named-content xmlns:xlink="http://www.w3.org/1999/xlink" content-type="dwc:stateProvince" xlink:type="simple">Ontario</named-content>; verbatimLocality: <named-content xmlns:xlink="http://www.w3.org/1999/xlink" content-type="dwc:verbatimLocality" xlink:type="simple">Guelph, near Starkey Hill Conservation Area</named-content>; verbatimElevation: <named-content xmlns:xlink="http://www.w3.org/1999/xlink" content-type="dwc:verbatimElevation" xlink:type="simple">320 m</named-content>; verbatimLatitude: <named-content xmlns:xlink="http://www.w3.org/1999/xlink" content-type="dwc:verbatimLatitude" xlink:type="simple">43.537</named-content>; verbatimLongitude: <named-content xmlns:xlink="http://www.w3.org/1999/xlink" content-type="dwc:verbatimLongitude" xlink:type="simple">-80.134</named-content>; <bold>Event:</bold> eventDate: <named-content xmlns:xlink="http://www.w3.org/1999/xlink" content-type="dwc:eventDate" xlink:type="simple">4.viii.2010</named-content>; <bold>Record Level:</bold> institutionCode: <named-content xmlns:xlink="http://www.w3.org/1999/xlink" content-type="dwc:institutionCode" xlink:type="simple">BIO</named-content></p></list-item></list></tp:treatment-sec><tp:treatment-sec sec-type="Distribution"><title>Distribution</title><p>Figs <xref ref-type="fig" rid="F557260">23</xref>, <xref ref-type="fig" rid="F557262">24</xref></p><p>All previously known specimens (a total of 23) of <italic><tp:taxon-name><tp:taxon-name-part taxon-name-part-type="genus">Pseudapanteles</tp:taxon-name-part> <tp:taxon-name-part taxon-name-part-type="species">gouleti</tp:taxon-name-part></tp:taxon-name></italic> had been collected in an area bounded by the Saint Lawrence and Ottawa rivers (44–46°N and 74–75°W, for details on localities and collecting dates, see the original description in <xref ref-type="bibr" rid="B557018">Fernandez-Triana 2010</xref>). Here two new localities are reported for the first time (Ontario, Guelph, near Starkey Hill Conservation Area, and Saint Lawrence Islands National Park, Jones Creek by Mallorytown, County Road 5, specimens deposited in BIO). With the new data, the known distribution of the species is slightly expanded, but still remains an endemic species from southern Ontario (43–46°N and 74–80°W), Canada comprising 100% of the global range for the species. <italic><tp:taxon-name><tp:taxon-name-part taxon-name-part-type="genus">Pseudapanteles</tp:taxon-name-part> <tp:taxon-name-part taxon-name-part-type="species">gouleti</tp:taxon-name-part></tp:taxon-name></italic> is the northernmost known species of the genus <italic><tp:taxon-name><tp:taxon-name-part taxon-name-part-type="genus">Pseudapanteles</tp:taxon-name-part></tp:taxon-name></italic>, and has been reported by <xref ref-type="bibr" rid="B557018">Fernandez-Triana 2010</xref> as a parasitoid of <italic><tp:taxon-name><tp:taxon-name-part taxon-name-part-type="genus">Paraclemensia</tp:taxon-name-part> <tp:taxon-name-part taxon-name-part-type="species">acerifoliella</tp:taxon-name-part></tp:taxon-name></italic> (<tp:taxon-name><tp:taxon-name-part taxon-name-part-type="order">Lepidoptera</tp:taxon-name-part></tp:taxon-name>: <tp:taxon-name><tp:taxon-name-part taxon-name-part-type="family">Incurvariidae</tp:taxon-name-part></tp:taxon-name>).</p></tp:treatment-sec><tp:treatment-sec sec-type="Conservation"><title>Conservation</title><p><bold>Assessment using the prioritization criteria developed by COSEWIC.</bold> Existing global conservation status: None (species is not listed on Natureserve nor has it been assigned a Canadian national conservation status rank). Canadian population size and trends: No information on population size is available, but the species has been collected over a span of 60 years between mid July to August (with one record on early September). Threats: Residential and commercial development – medium to high (the areas where the species occur are already heavily populated); Agriculture and aquaculture – unknown; Human intrusions and disturbance – medium; Natural system modifications – high (alteration of the areas would likely extirpate the species from Canada); Invasive and other problematic species and genes – unknown but likely low, unless another wasp species parasitizing the same host would be introduced (and then competing for the same host, an scenario not likely to occur); Climate change and severe weather – unknown. Small extent of occurrence or area of occupancy: Recorded from a few localities in Canada. Limiting biological factors: Host distribution (limited to southeastern Canada) may affect the distribution of the wasp in the country.</p></tp:treatment-sec><tp:treatment-sec><!--Section generated to contain objects referenced in tp:taxon-treatment.--><fig id="F557260" position="float" orientation="portrait"><label>Figure 23.</label><caption><p>Distribution of <italic><tp:taxon-name><tp:taxon-name-part taxon-name-part-type="genus">Pseudapanteles</tp:taxon-name-part> <tp:taxon-name-part taxon-name-part-type="species">gouleti</tp:taxon-name-part></tp:taxon-name></italic>.</p></caption><graphic xmlns:xlink="http://www.w3.org/1999/xlink" xlink:href="biodiversity_data_journal-2-e1067-g023.jpg" position="float" orientation="portrait" xlink:type="simple"/></fig><fig id="F557262" position="float" orientation="portrait"><label>Figure 24.</label><caption><p><italic><tp:taxon-name><tp:taxon-name-part taxon-name-part-type="genus">Pseudapanteles</tp:taxon-name-part> <tp:taxon-name-part taxon-name-part-type="species">gouleti</tp:taxon-name-part></tp:taxon-name></italic>, paratype specimen deposited in the CNC.</p></caption><graphic xmlns:xlink="http://www.w3.org/1999/xlink" xlink:href="biodiversity_data_journal-2-e1067-g024.jpg" position="float" orientation="portrait" xlink:type="simple"/></fig></tp:treatment-sec><ref-list><ref id="B557018"><element-citation xmlns:xlink="http://www.w3.org/1999/xlink" publication-type="article" xlink:type="simple"><person-group person-group-type="author"><name name-style="western"><surname>Fernandez-Triana</surname><given-names>Jose</given-names></name></person-group><year>2010</year><article-title>Eight new species and an annotated checklist of <tp:taxon-name><tp:taxon-name-part taxon-name-part-type="subfamily">Microgastrinae</tp:taxon-name-part></tp:taxon-name> (<tp:taxon-name><tp:taxon-name-part taxon-name-part-type="order">Hymenoptera</tp:taxon-name-part></tp:taxon-name>, <tp:taxon-name><tp:taxon-name-part taxon-name-part-type="family">Braconidae</tp:taxon-name-part></tp:taxon-name>) from Canada and Alaska</article-title><source>ZooKeys</source><volume>63</volume><fpage>1</fpage><lpage>53</lpage><uri xlink:type="simple">http://www.pensoft.net/journal_home_page.php?journal_id=1&amp;page=article&amp;type=show&amp;article_id=565&amp;abstract=1</uri><pub-id pub-id-type="doi">10.3897/zookeys.63.565</pub-id></element-citation></ref></ref-list></tp:taxon-treatment>
